# Supplementary material for: A Global Overview of the Genetic and Functional Diversity in the Helicobacter pylori cag Pathogenicity Island
Source: PLoS Genet. 2010 Aug 19;6(8):e1001069. doi: 10.1371/journal.pgen.1001069 (PMC2924317; doi:10.1371/journal.pgen.1001069)
Supplement: Table S1 — List of primers. (0.04 MB XLS) [file pgen.1001069.s002.xls]

## Sheet: Sheet1
Suppl. Table S1. List of primers. Different types of primers are listed which were used for:
i) PCR determination of presence or absence of cagPAI; ii) long (~ 20 kb) or short (~ 5 kb) range amplification of the cagPAIs to generate overlapping products for sequencing;
and iii) sequencing primers for the cagPAIs. The specific use of the most important primers is indicated in the methods.
O_Number	Direction	Specificity for gene	Sequence
2872	for	HP519	CCAAATACATTTTGGCTAAATAAAC
2899	for	HP547	GGCTCAAGCTCGTGAATGAT
2902	rev	HP0520	GCTTATCAGTCAAATTGTTTTTG
2903	for	HP0519	GCCCTTTCCCTCCAAATACATTTTGGCTAAATAAAC
2904	rev	HP0549	GAAGTGRTYATTTTAGGTTGCACGCATTTTCCCTT
3047	for	HP532	ATGAAACTGAGAGCAAGTGTTTTAATCGGTG
3048	rev	HP532	TCACTTACCACTGAGCAAACTTCTGATTTGA
3326	rev	HP549	CTCTTTTTGTGCCTTTGATTGAA
4287	for	HP520	GTGCTATGGGGATTGTTGG
4288	rev	HP520	CCAACAATCCCCATAGCAC
4289	for	HP520	GATTGAGRCAAAACAACGATTTTG
4290	rev	HP520	CAAAATCGTTGTTTTGYCTCAATCTTT
4291	for	HP522	AATGTTTAGAAAACTGGCAACC
4292	rev	HP522	GGTTGCCAGTTTTCTAAACATT
4293	for	HP522	GAAGCCGATAAGGTCATTAAG
4294	rev	HP522	CTTAATGACCTTATCGGCTTC
4295	for	HP522	ACGCTTGATAAGGGAGCG
4296	rev	HP522	CGCTCCCTTATCAAGCGT
4297	for	HP522	GCAGAAAAAGAAAAACAAGAG
4298	rev	HP522	CTCTTGTTTTTCTTTTTCTGC
4299	for	HP522	AAAGAGGGAATGCTGTGTGG
4300	rev	HP522	CCACACAGCATTCCCTCTTT
4301	for	HP523	TGTATCAATTAGTAGAAATGGC
4302	rev	HP523	GCCATTTCTACTAATTGATACA
4303	for	HP524	TCACAGTTCGCTTGAACCCAC
4304	rev	HP524	GTGGGTTCAAGCGAACTGTGA
4305	for	HP524	GTATTTCTTGCTCAAGCTTGG
4306	rev	HP524	CCAAGCTTGAGCAAGAAATAC
4307	for	HP524	GCGCATGTTGTATTCTGCC
4308	rev	HP524	GGCAGAATACAACATGCGC
4309	for	HP524	TCGCCACTCTTATCTTCTTC
4310	rev	HP524	GAAGAAGATAAGAGTGGCGA
4311	for	HP524	GTCAAAACCACATCATTACCA
4312	rev	HP524	TGGTAATGATGTGGTTTTGAC
4313	for	HP524	GCTACCAAAGAGATCATCAAC
4314	rev	HP524	GTTGATGATCTCTTTGGTAGC
4315	for	HP524	CCAAAAGCCAAAGGTTTTAAC
4316	rev	HP524	GTTAAAACCTTTGGCTTTTGG
4317	for	HP525	CTGTTTGTGGTGGTTGATATG
4318	rev	HP525	CATATCAACCACCACAAACAG
4319	for	HP525	CAATCAGCAGAGGTGATATTCCC
4320	rev	HP525	GGGAATATCACCTCTGCTGATTG
4321	for	HP525	CTCAAAATAGGATTTTCATAGT
4322	rev	HP525	ACTATGAAAATCCTATTTTGAG
4323	for	HP526	GTCCCTATATCTTGGACAATC
4324	rev	HP526	GATTGTCCAAGATATAGGGAC
4325	for	HP526	CTTTTGCATATTGATTCTTAACTC
4326	rev	HP526	GAGTTAAGAATCAATATGCAAAAG
4327	for	HP527	GCTTGTGGTGATTTCTTCATG
4328	rev	HP527	CATGAAGAAATCACCACAAGC
4329	for	HP527	CACAGCAAAGCCTATGCG
4330	rev	HP527	CGCATAGGCTTTGCTGAG
4331	for	HP527	GCTAAAACAAATGTGGGATC
4332	rev	HP527	GATCCCACATTTGTTTTAGC
4333	for	HP527	GCTATTTTGTCCGCATCAAC
4334	rev	HP527	GTTGATGCGGACAAAATAGC
4335	for	HP527	CTGTTTTACTCAATTGATTTTG
4336	rev	HP527	CAAAATCAATTGAGTAAAACAG
4337	for	HP527	CTCGCTTCAGGGGTGAG
4338	rev	HP527	CTCACCCCTGAAGCGAG
4339	for	HP527	GTGAGTAATTTCTCGCATTCTT
4340	rev	HP527	GAGAAATTACTCACSCCTGAAGC
4341	for	HP527	GTGAGTAAYTTCTCGCATTCTT
4342	rev	HP527	AAGAATGCGAGAARTTACTCAC
4343	for	HP527	GTTTTAGCGTTTTTCAAACAATC
4344	rev	HP527	GATTGTTTGAAAAACGCTAAAAC
4345	for	HP527	GTTCTTTTTGCAAGTCTTGGG
4346	rev	HP527	CCCAAGACTTGCAAAAAGAAC
4347	for	HP527	CTTCATCGGTTTTAGCGTTTTTC
4348	rev	HP527	GAAAAACGCTAAAACCGATGAAG
4349	for	HP527	GATCATATTGCCTTTTTCATTC
4350	rev	HP527	GAATGAAAAAGGCAATATGATC
4351	for	HP527	CACGATAGGAACAGCGACTAC
4352	rev	HP527	GTAGTCGCTGTTCTTATCGTG
4355	for	HP527	TTTGCTGAGTGAAAGGTCTTT
4356	rev	HP527	AAAGACCTTTCACTCAGCAAA
4357	for	HP527	GAAGTTTCAAGTTTATCGTTTTC
4358	rev	HP527	GAAAACGATAAACTTGAAACTTC
4359	for	HP528	CCAAAATAAGTGAATGTGCC
4360	rev	HP528	GGCACATTCACTTATTTTGG
4361	for	HP528	GTCTTTGTGGGTATTCTAATTTG
4362	rev	HP528	CAAATTAGAATACCCACAAAGAC
4363	for	HP528	GGTTACTCATAGCGTTAGTGAG
4364	rev	HP528	CTCACTAACGCTATGAGTAACC
4365	for	HP528	CCTTTATTGAAACCTGTTGTG
4366	rev	HP528	CACAACAGGTTTCAATAAAGG
4367	for	HP529	CATTAAGGCATCTCTTTCTCT
4368	rev	HP529	AGAGAAAGAGATGCCTTAATG
4369	for	HP529	GAACCAATCTAGCACGATCA
4370	rev	HP529	TGATCGTGCTAGATTGGTTC
4371	for	HP529	GATAACCAAAACCTGCATAGG
4372	rev	HP529	CCTATGCAGGTTTTGGTTATC
4373	for	HP529	GCTTGAGCGGTTATTGAGC
4374	rev	HP529	GCTCAATAACCGCTCAAGC
4375	for	HP529	CACACCCTGCCCTGAACTC
4376	rev	HP529	GAGTTCAGGGCAGGGTGTG
4377	for	HP530	GATAAGATTTTCTTGAGAAGAG
4378	rev	HP530	CTCTTCTCAAGAAAATCTTATC
4379	for	HP530	CTAGCATCGGAGCGTTTGAC
4380	rev	HP530	GTCAAACGCTCCGATGCTAG
4381	for	HP530	TCGTTTTTTTTCCCTAACATG
4382	rev	HP530	CATGTTAGGGAAAAAAAACGA
4383	for	HP531	ACCTAGCAACTCACAGAGCA
4384	rev	HP531	TGCTCTGTGAGTTGCTAGGT
4385	for	HP531	CTATTTTGTATTTTTAAGAACTAGC
4386	rev	HP531	GCTAGTTCTTAAAAATACAAAATAG
4387	for	HP532	GCGAAAAAAGTGGTGAAACAAAA
4388	rev	HP532	CTTTTGTTTCACCACTTTTTTCG
4389	for	HP532	GATGTGTTGCAAGGAAGTCAG
4390	rev	HP532	CTGACTTCCTGGCAACACATC
4391	for	HP532	CAAATCAGAAGTTTGCTCAG
4392	rev	HP532	CTGAGCAAACTTCTGATTTG
4393	rev	HP534	GAAATTTGATCTTGAAAAATACATG
4394	rev	HP534	CTAAGAAATTACATGAAAGATTATCG
4395	for	HP534	GTTTTTCTTTCTTATCTTTTGAG
4396	rev	HP534	CTCAAAAGATAAGAAAGAAAAAC
4397	for	IR HP534-HP535	TTTCAAAAAGGAGTCTTAAGT
4398	rev	IR HP534-HP535	ACTTAAGACTCCTTTTTGAAA
4399	for	HP535	ATGGGAAAAATTTTAGCTTCTTTG
4400	rev	HP535	CAAAGAAGCTAAAATTTTTCCCAT
4401	for	HP535	GATCTCTAATGCGTGTTTTAG
4402	rev	HP535	CTAAAACACGCATTAGAGATC
4403	for	HP535	GATCTCATAACTCACTAATCTATC
4404	rev	HP535	GATAGATTAGTGAGTTATGAGATC
4405	for	HP536	GATTAGCTTCATTGTGAAATTTGC
4406	rev	HP536	GCAAATTTCACAATGAAGCTAATC
4407	for	HP536	CTAAATGTTTGTTGAAAGAATGTTTG
4408	rev	HP536	CAAACATTCTTTCAACAAACATTTAG
4409	for	IR HP536-HP537	CTTAAGAGAAACTTAAAAAATACC
4410	rev	IR HP536-HP537	GGTATTTTTTAAGTTTCTCTTAAG
4411	for	HP537	GCAAAAATCGTTTTTGGCTC
4412	rev	HP537	GAGCCAAAAACGATTTTTGC
4413	for	HP537	CCGCTACCACTAAAGATAAG
4414	rev	HP537	CTTATCTTTAGTGGTAGCGG
4415	for	HP537	CAAAAATTGTGTTTGTTGGTTTTAG
4416	rev	HP537	CTAAAACCAACAAACACAATTTTTG
4417	for	HP538	CGCTTTGAGAGAAAAATTACG
4418	rev	HP538	CGTAATTTTTCTCTCAAAGCG
4419	for	HP538	CCCTTATTAGAAAAAATTCAAG
4420	rev	HP538	CTTGAATTTTTTCTAATAAGGG
4421	for	HP539	CTTGATTGCCTTTCTTGTAGG
4422	rev	HP539	CCTACAAGAAAGGCAATCAAG
4423	for	HP539	CTTCTGAGATGAAAAATAACTC
4424	rev	HP539	GAGTTATTTTTCATCTCAGAAG
4425	for	HP540	CAAATCTACTGATCCTTTTAAGG
4426	rev	HP540	CCTTAAAAGGATCAGTAGATTTG
4427	for	HP540	CTTGAGAAAGCATTTCCATTTG
4428	rev	HP540	CAAATGGAAATGCTTTCTCAAG
4429	for	HP540	GCTTGAATGGCTTTTTCTTTG
4430	rev	HP540	CAAAGAAAAAGCCATTCAAGC
4431	for	HP541	GTGTCATAGGTGCTAGTAGC
4432	rev	HP541	GCTACTAGCACCTATGACAC
4433	for	HP541	CTGTTGCTTGCTTGAGAACGC
4434	rev	HP541	GCGTTCTCAAGCAAGCAACAG
4435	for	HP541	GTCATGATAGCGGTCATTTG
4436	rev	HP541	CAAATGACCGCTATCATGAC
4437	for	HP542	GTCATTGAGTATGGCCACTT
4438	rev	HP542	AAGTGGCCATACTCAATGAC
4439	for	HP543	CTCTTTCTTTTTRGCTTCAACGCTC
4440	rev	HP543	GCGTTGAAGCYAAAAAGAAAGAGC
4441	for	HP543	GAGAAATGACTTGACAAAGTG
4442	rev	HP543	CACTTTGTCAAGTCATTTCTC
4443	for	HP544	GATAATCTTGTCAATTTCTTTGAC
4444	rev	HP544	CAAAGAAATTGACAAGATTATCC
4445	for	HP544	GGATCGCCTAAATATTTCCA
4446	rev	HP544	GGAAATATTTAGGCGATCC
4447	for	HP544	GTGATAAGGTTGGTTACTGC
4448	rev	HP544	GCAGTAACCAACCTTATCAC
4449	for	HP544	CCAAGTATCAAAGTGTGTCC
4450	rev	HP544	GGACACACTTTGATACTTGG
4451	for	HP544	CACTAAAGAATTACCATAACTG
4452	rev	HP544	CAGTTATGGTAATTCTTTAGTG
4453	for	HP544	GTTGCAAATAAAAGGGGCCTC
4454	rev	HP544	GAGGCCCCTTTTATTTGCAAC
4455	for	HP544	CCTATTGGTTTCATCAATAACG
4456	rev	HP544	CGTTATTGATGAAACCAATAGG
4457	for	HP544	CATCGCTCGCTCCATTCTTTG
4458	rev	HP544	CAAAGAATGGAGCGAGCGATG
4459	for	HP545	CATAAGAATTGAATACGGCCA
4460	rev	HP545	TGGCCGTATTCAATTCTTATG
4461	for	HP545	CCATACGAACTGAAAACAACG
4462	rev	HP545	CGTTGTTTTCAGTTCGTATGG
4463	for	HP546	CAACTTTCTTGTAGCTGTCAG
4464	rev	HP546	CTGACAGCTACAAGAAAGTTG
4465	for	IR HP546-HP547	GCTCCATTTTAAGCAACTCC
4466	rev	IR HP546-HP547	GGAGTTGCTTAAAATGGAGC
4467	for	HP547	ATCAATAATCTTCAAGTRGCTTT
4468	rev	HP547	AAAGCTACTTGAAGATTATTGAT
4469	for	HP547	GTGTTTGATGAATCTTTGAAAG
4470	rev	HP547	CTTTCAAAGATTCATCAAACAC
4471	for	HP547	CATAGAACCTGAAAARGTTTCATT
4472	rev	HP547	AATGAAACYTTTTCAGGTTCTATG
4473	for	HP547	TTGCTTTTGTTTCTAAAAAAGAC
4474	rev	HP547	GTCTTTTTTAGAAACAAAAGCAA
4475	for	HP547	CTCAGAAAGATCTTGAAAAATC
4476	rev	HP547	GATTTTTCAAGATCTTTCTGAG
4477	for	HP547	GAAAGATTTAGGYATCAATCC
4478	rev	HP547	GGATTGATRCCTAAATCTTTC
4479	for	HP547	CCTTAGTCGGTAATGGGTT
4480	rev	HP547	GATAACCCATTACCGACTAAG
4481	for	HP547	CCCTGAACCCATTTACGCTAC
4482	rev	HP547	CAATTGTAGCGTAAATGGGTTCA
4483	for	HP547	GATCTCAGTAAAGTAGGGC
4484	rev	HP547	GCCCTACTTTACTGAGATC
4485	for	HP547	GTGGCTCAAGCTCGTGAATG
4486	rev	HP547	CACGAGCTTGAGCCACTCAG
4487	for	HP547	CTGATTCGTTCAAGTTTTCCACC
4488	rev	HP547	GGTGGAAAACTTGAACGAATCAG
4489	for	IR HP547-HP549	CTGCAWGGAYATTTCCTACCC
4490	rev	IR HP547-HP549	GGTAGGAAATRTCCWTGCAGACT
4491	rev	IR HP547-HP549	CAAGCTAAAGAATGGCTCAA
4610	for	HP527	GATCGGCGTTTTTCAAGCAATC
4611	rev	HP527	GATTGCTTGAAAAACGCCGATC
4612	for	HP527	CGCTTCAGGSGTGAGYAATTTCTC
4613	rev	HP527	GAGAAATTRCTCAGSCCTGAAGC
3530	for	IR HP534-HP535	GTGAAAATTTCAGAGCGGTC
4014	for	HP534	GATCAAATTTCATCAGCAAATC
4036	for	HP534	GCGATAATCTTTCATGTAATTTC
4589	for	IR HP534-HP535	CTRTTTTTCAAAACCTAYAAAAAACGCT
4590	rev	IR HP534-HP535	GAAAAARAGATATARGAGTGATTG
6620	rev	IR HP535-HP536	TTTAGTCAGTAAGGTTTTATGC
6621	rev	IR HP535-HP536	AGGACGGAGTTTTTCGCTAG
6652	for	HP510	GGCGAATACATAGAGCTTAGC
6657	rev	HP512	TGAATTTATCACCACTTATTCATG
6679	for	HP518	GCATGGAATGCCTTTAAATGG
