# Supplementary material for: A Global Overview of the Genetic and Functional Diversity in the Helicobacter pylori cag Pathogenicity Island
Source: PLoS Genet. 2010 Aug 19;6(8):e1001069. doi: 10.1371/journal.pgen.1001069 (PMC2924317; doi:10.1371/journal.pgen.1001069)
Supplement: Table S2 — Primer list for transcript analyses of cagPAI genes. (0.02 MB XLS) [file pgen.1001069.s003.xls]

## Sheet: Tabelle1
Suppl. Table S2: primer list for transcript analyses of cagPAI genes
sequences from H. pylori 26695 (Tomb J.F. et al., Nature 1997)
orf	gene name	oligonucleotides	sequence (5´-3´)	annealing temp.(°C)	elongation time (sec)	no. Of PCR cycles	product length (basepairs, H. pylori 26695)	reference
	HP 16s rDNA	HP16s I	GCTAAGAGATCAGCCTATGTCC	55	60	16	521	Niehus E. et al., Molecular Microbiol 2002
	rDNA	HP16s II	TGGCAATCAGCGTCAGGTAATG
HP0522	cag3	HP0522RT3	CAAGCGCTTTTTGATATATACGA	45	60	26	545	This work
		HP0522RT4	TATAAGCTATAAGGAGCAATGATA
HP0523	cag4/ virB1 homologue	HP0523RT2fw	AGTAACCATCAGTTTCAAGCAA	55	60	28	349	This work
		HP0523RT2rv	CATTTCTACTAATTGATACACGC
HP0525	virB11 homologue	HP0525 RT1	CCTCTAAGGCATGCTACTG	51	60	26	759	This work
		HP0525 RT2	TTCTTCACTGCTCCCTGC
HP0527	cag7/ virB10 homologue	HP0527-RT1	AGGTTGCATCAAGCAAGCG	51	60	29	648	This work
		HP0527-RT2	GTGGGATCACTCTTGCCTA
HP0528	cag8 / virB9 homologue	HP0528RT3	GGTTATTTATTTTATCTAGCG	51	60	26	577	This work
		HP0528RT4	CTCGTTGTTGCTTGATAAATTCG
HP0529	cag9	HP0529-RT5	AGTTTATTGCATGCTGATACCG	57	60	27	452	This work
		HP0529-RT6	CAGCTGTAATATTCGTAGAAGC
Hp0530	cag10 /virB8 homologue	HP0530RT1	ATTCTGAAGCCGTTGTGG	49	60	27	273	This work
		HP0530RT2	GTGTGATTTTGATGGTAATG
		HP0530RT3 (for strain H1419)	GTGATAGCCCTTGATAGACTG	53	60	27	558	This work
		HP0530RT4 (for strain H1419)	TTCCATTGTATCCGGTGTGA
HP0531	cag11	HP0531RT1	GAATCAAGAAGAGTTGAAA	43	60	26	172	This work
		HP0531RT2	CATACACAATCCTAACAGA
HP0532	cag12/ virB7 homologue	HP0532-RT1	GATTACGCTCATAGGCGATG	51	60	27	435	This work
		HP0532-RT2	ATCACATTCTGCCTCATTTGA
HP0537	cag16	HP0537RT1	GAAAGAAACAAGTTTGACTC	50	60	27	294	This work
		HP0537RT2	TAATATAGATTTTTTGGATTGGG
HP0539	cag18	HP0539RT1fw	GATCTTTCTAATGCGTCCAAC	53	60	26	615	This work
		HP0539RT1rv	GCTATTGTCTGTTTTGATGGC
HP0541	cag20	HP0541-RT1I	CGCTGTTCCTAGTGTGCC	53	60	29	364	This work
		HP0541-RT2II	GCATAGCAATAAACGGCAAG
HP0544	cag23/ virB4 homologue	HP0544RT1fw	CTCATAGAGTTACACGCTTC	51	60	26	627	This work
		HP0544RT1rv	CAAATCGCTCTGTGATTTAGG
HP0546	cag25/ virB2 homologue	HP0546RT1	TGACAGCTACAAGAAAG	43	60	25	300	This work
		HP0546RT2	ATATTGAAGCCAAACTTA
Hp0547	cag27/ cagA	CagAC1549	GATGTTGAGGGAGTCGCTGAC	55	60	27	559	Achtman M. et al., Molecular Microbiol 1999
		CagAC1551	CATTCCCTAGGGCGTGTAAATAAG
