# Supplementary material for: A Global Overview of the Genetic and Functional Diversity in the Helicobacter pylori cag Pathogenicity Island
Source: PLoS Genet. 2010 Aug 19;6(8):e1001069. doi: 10.1371/journal.pgen.1001069 (PMC2924317; doi:10.1371/journal.pgen.1001069)
Supplement: Table S3 — Transcript table for selected cag genes with a role in cag t4ss function (IL-8 induction) and for cagA. (0.02 MB XLS) [file pgen.1001069.s004.xls]

## Sheet: Tabelle1
	genes	HP0522	HP0523	HP0525	HP0527	HP0528	HP0529	HP0530	HP0531	HP0532	HP0537	HP0539	HP0541	HP0544	HP0546	HP0547
Strains
26695A		+	+	+	+	+	+	+	+	+	+	±	+	+	+	+
D3a		++	+	++	+	++	+	+	+	+	+	±	+	+	+	+
LSU2003-1		++	+	+	+	+	±	+	+	+	+	±	+	+	+	+
MOR3457		+	+	++	+	++	+	+	++	+	+	+	+	+	+	+
CC33C		+	+	+	+	+	+	++	+	+	+	++	+	+	+	+
CC42C		±	±	+	±	++	+	+	+	+	+	+	+	+	-	+
NQ367		++	+	±	+	+	+	+	+	+	+	++	+	+	+	+
BASQ8846		++	+	+	+	±	+	+	+	+	+	+	+	+	+	+
PAL3414		++	+	+	+	+	+	+	+	+	+	+	+	+	+	+
101UK		++	+	+	+	++	+	+	+	+	+	+	+	+	+	+
FIN9624		+	+	+	+	+	+	+	+	+	+	±	+	+	±	+
SU2		++	+	+	+	+	+	+	+	+	+	+	+	+	+	+
H1419		++	+	+	±	±	+	±	+	+	±	+	+	+	+	+
RE7006		+	+	++	+	±	+	++	+	+	+	+	+	+	+	+
KAZ3173		+	+	+	+	+	+	+	+	+	+	±	+	+	+	+
L67		++	±	+	+	+	+	+	+	+	+	+	+	+	+	+
L7		+	±	+	±	+	+	+	+	+	+	±	+	+	+	+
L72		++	±	+	+	+	+	+	+	+	+	+	+	+	+	+
L133		+	++	±	+	+	+	+	+	+	+	+	+	+	+	+
TAI196		++	+	++	++	++	+	++	+	+	+	++	+	+	+	+
N2		++	+	++	++	+	+	++	+	+	+	+	+	+	+	+
DU15		++	++	+	+	+	+	++	+	+	+	±	+	+	+	+
RE12001		+	+	+	±	±	+	+	+	±	+	±	+	+	+	+
inma50		+	++	++	+	+	+	+	+	+	+	+	+	+	±	±
inma52		++	++	±	+	±	±	++	+	+	+	++	+	+	+	+
M49		+	+	+	+	+	+	+	+	+	±	±	±	±	+	+
HUI1692		+	+	+	+	+	+	+	+	+	-	-	-	-	-	+
V225		++	+	++	+	+	+	+	+	+	+	±	+	±	+	±
HUI1769		+	+	+	+	+	+	+	+	+	+	+	+	+	+	+
Suppl. Table S3: Transcript table for selected cag genes with a role in cag t4ss function (IL-8 induction) and for cagA;
transcripts were amplified by RT-PCR from 28 strains selected for cagPAI sequencing (26695A as positive control)
functionality of PCR primers was tested on genomic DNA of each strain.
Only primer pairs which gave a comparable signal for all strains were further employed for PCR on cDNA (RT-PCR)
only genes were tested which have an unambiguous function in IL-8 secretion
(probable structural components of the cagPAI, acc. to Suerbaum & Josenhans, Nature Reviews Microbiology 2007)
plusplus: very high transcript level
plus: clear transcript
plus/minus: weak transcript
minus: no transcript
