# Supplementary material for: A Global Overview of the Genetic and Functional Diversity in the Helicobacter pylori cag Pathogenicity Island
Source: PLoS Genet. 2010 Aug 19;6(8):e1001069. doi: 10.1371/journal.pgen.1001069 (PMC2924317; doi:10.1371/journal.pgen.1001069)
Supplement: Table S5 — Congruence between PAML (CODEML model M8) and OmegaMap analyses for probabilities of diversifying selection of sites in H. pylori cagPAI genes. (0.04 MB XLS) [file pgen.1001069.s006.xls]

## Sheet: Tabelle1
Suppl. Table S5: congruence between PAML (CODEML model M8) and OmegaMap analyses for probabilities of diversifying selection
of sites in H. pylori cagPAI genes from 37 global isolates (strains see Fig. 1, Fig. 2)
from PAML: Bayes Empirical Bayes (BEB) analysis (Yang, Wong & Nielsen 2005. Mol. Biol. Evol. 22:1107-1118)
Positively selected sites (*: P>95%; **: P>99%); from OmegaMap: BEB posterior probability of w being >1 (*: P>95%; **: P>99%)
							matching results between PAML and OmegaMap
	HP0520 (unknown function)						probability <0.7
	PAML			OM
	sites (of 115)	prob. w>1		sites	post. prob. w>1	congruence: 40%/80%
	7 T	0.650
	10 A	0.994**
	27 N	0.990**		27	0.654
	29 A	0.873		29	0.856
	35 S	0.912
	85 S	0.872
	87 V	1.000**		87	0.909
	91 V	0.875		88	0.666
	101 T	0.661
	106 E	1.000**		106	0.756
	HP0522 (unknown function)
	PAML			OM
	sites (of 481)	prob. w>1		sites	post. prob. w>1	congruence: 35%/70%
	8 A	0.979**
	16 T	0.999**
	19 T	0.771		19	0.830
	61 H	0.964*
	67 V	0.992*		170	0.766
	171 L	0.827		171	0.790
	197 S	0.634
	209 R	0.990**
	210 A	0.999**
	243 T	0.997**		243	0.940
	261 T	0.931		244	0.761
	267 A	0.926		260	0.759
	353 I	0.726		261	0.874
	361 D	0.999**		353	0.714
	389 Q	0.515		361	0.699
	411 S	0.995**
	429 V	0.514
	433 S	0.895
	436 V	0.993**		436	0.625
	456 N	0.691
	HP0523 (possible peptidoglycan hydrolase)
	PAML			OM
	sites (of 169)	prob. w>1		sites	post. prob. w>1	congruence: 27%/60%
	3 E	0.634
	9 F	0.864
	13 N	0.685
	44 V	0.663
	45 V	0.574
	67 I	0.715		23	0.620
	69 L	0.973*		69	1.000**
	98 Y	0.985		98	0.682
	105 D	0.586
	109 S	0.968*		109	0.713
	166 H	0.822		153	0.791
	HP0534 (unknown function)
	PAML			OM
	sites (of 199 total)	prob. w>1		sites	post. prob. w>1	congruence: 50%/56%
	14 D	0.507
	33 N	0.836		33	0.882
	82 D	0.501
	89 R	0.984*		89	0.674
	93 S	0.519		93	0.661
				129	0.871
	103 T	0.816		192	0.963*
	104 E	0.988*		193	0.775
	129 I	0.847		194	0.880
	162 V	0.977*		195	0.877
	192 K	0.989*		196	0.873
	HP0535 (unknown function)
	PAML			OM
	sites (of 101 total)	prob. w>1		sites	post. prob. w>1	congruence: 80%/72%
	17 T	0.656		17	0.886
	18 G	0.657		18	0.767
	27 I	0.712		43	0.775
	43 I	0.851		57	0.794
	60 K	0.803		60	0.621
	69 S	0.648		68	0.811
	88 D	0.824		69	0.918
	89 K	0.650		88	0.654
	95 G	0.800		89	0.672
	97 P	0.805		97	0.744
				98	0.708
	HP0536 (unknown function)
	PAML			OM
	sites (of 117)	prob. w>1		sites	post. prob. w>1	congruence: 14%/100%
	2 K	0.915
	3 Q	0.559
	6 S	0.610
	48 G	0.619
	89 V	0.513		89	0.702
	100 N	0.578
	107 I	0.899
	HP0538 (unknown function)
	PAML			OM
	sites (of 306)	prob. w>1		sites	post. prob. w>1	congruence: 71%/77%
	15 F	1.000**		15	0.525
	18 I	1.000**		18	0.632
	36 K	1.000**		36	0.987**
				45	0.608
	46 K	0.957		46	0.627
				47	0.625
	48 F	0.997**		48	0.731
	49 H	0.952*		49	0.720
	54 E	0.997**		50	0.672
	55 K	0.817
	57 V	1.000**		57	0.944
	59 E	0.997*
	63 K	1.000**
	80 A	0.990**		80	1.000**
	98 I	0.954*
	102 V	0.954*		102	0.928
	103 A	0.810		103	0.878
	114 T	0.999*		114	0.562
				117	0.677
	125 S	0.800		125	0.603
				128	0.607
	129 T	0.849		129	0.606
	148 E	0.812		148	0.822
	149 A	0.998**		149	0.759
	155 A	0.990**		155	0.633
	160 N	0.954*		160	0.907
	161 E	0.803		161	0.625
	169 I	0.950*		169	0.948
				170	0.625
	191 D	1.000**		191	0.994**
	199 A	0.812
	219 H	0.945		219	0.694
	231 N	0.835
	255 N	0.778		255	0.884
	267 A	0.990**		256	0.845
	270 A	0.955*
	275 A	0.958*		275	0.647
	279 A	0.999**		279	0.958*
	280 F	0.945
	HP0546/cagC/virB2 coding for proposed pilin subunit of secretion system
	PAML			OM
	sites (of 116 total)	prob. w>1		sites	post. prob. w>1	congruence: 71%/92%
	4 L	0.996**
	6 R	0.954*
	21 V	0.965*		21	0.914
	22 I	1.000**		22	0.915
	23 T	0.754		23	0.834
	30 V	0.736		31	0.976*
	31 T	0.999**		32	0.847
	32 S	0.948		34	0.614
	34 A	0.729		35	0.921
	35 T	1.000**		37	0.809
	37 V	0.745		38	0.995**
	38 T	0.997**		39	0.984*
	39 E	0.987*		40	0.774
	41 K	0.703		41	0.766
	42 T	1.000**		42	0.987*
	45 I	0.903
	112 S	1.000**
	HP0539/cagL/virB5 coding for putative pilus tip subunit of secretion system
	PAML			OM
	sites (of 237 total)	prob. w>1		sites	post. prob. w>1
	5 V	0.977*		5	0.513	congruence: 50%/47%
				7	0.641
	10 S	0.994**		8	0.724
	32 S	0.947		9	0.751
	41 V	0.819		10	0.834
	58 D	0.987*		11	0.755
	59 K	1.000**		32	0.664
	60 I	0.940		41	0.772
	62 K	0.996**		56	0.671
	73 I	0.760		57	0.722
	122 K	0.993**		58	0.746
	140 E	0.931		59	0.658
	171 A	0.983*		60	0.712
	200 H	0.776		138	0.850
	210 K	0.790		169	0.932
	HP0524//virD4 bacterial ATPase and channel component of secretion system; bacterial internal component
	PAML			OM
	sites (of 748 total)	prob. w>1		sites	post. prob. w>1	congruence: 40%/83%
	26 V	0.964*		42	0.815
	42 A	0.891		104	0.998**
	55 S	0.919		105	0.916
	62 D	0.919		125	0.909
	104 K	0.996**		132	0.826
	125 A	0.999**		156	0.653
	132 T	0.995**
	440 L	0.658
	461 R	0.882
	501 E	0.769
	HP0525//virB11 bacterial ATPase of secretion system; internal bacterial component
	PAML			OM
	sites (of 329 total)	prob. w>1		sites	post. prob. w>1
	73 K	0.994**		no sites under positive/diversifying selection
	182 N	0.960*
